# Supplementary material for: Longitudinal Study of the Influence of Periodontal Treatment on the Levels of Insulin Receptor Substrate-2 and Superoxide Dismutase 1 in Individuals with Type 2 Diabetes Mellitus
Source: Biomedicines. 2026 Mar 24;14(4):742. doi: 10.3390/biomedicines14040742 (PMC13113949; doi:10.3390/biomedicines14040742)
Supplement: Supplementary file 1 [file biomedicines-14-00742-s001.zip]

Archive with 2 entries (2 files):
- biomedicines-4156027-supplementary.pdf
- TREND-Checklist.pdf
